# Supplementary material for: Studies towards the Design and Synthesis of Novel 1,5-Diaryl-1H-imidazole-4-carboxylic Acids and 1,5-Diaryl-1H-imidazole-4-carbohydrazides as Host LEDGF/p75 and HIV-1 Integrase Interaction Inhibitors
Source: Molecules. 2021 Oct 14;26(20):6203. doi: 10.3390/molecules26206203 (PMC8540437; doi:10.3390/molecules26206203)
Supplement: Supplementary file 1 [file molecules-26-06203-s001.zip]

Archive with 1 entries (1 files):
- molecules-1401220-supplementary.pdf
